# Supplementary material for: CDKN2A loss-of-function predicts immunotherapy resistance in non-small cell lung cancer
Source: Sci Rep. 2021 Oct 8;11:20059. doi: 10.1038/s41598-021-99524-1 (PMC8501138; doi:10.1038/s41598-021-99524-1)
Supplement: Supplementary file 2 — Supplementary Information 2. [file 41598_2021_99524_MOESM2_ESM.xlsx]

## Sheet: Clinical
Patient ID	Age at diagnosis	Sex	Smoking Status	ECOG 0-1 (1) or 2-3 (0)	BMI	PD-L1	TMB (mut/Mb)	ICB indication	Stage at ICB treatment	ICB class	ICB agents (all agents administered)	ICB Paradigm (immediately following OncoPlus)	Lines of Prior Sytemic Therapy	Best Response to ICB (RECIST 1.1, PD vs. non-PD)	Best Response to ICB (RECIST 1.1, CR/PR/SD/PD)	Overall survival censor (1=Alive, 0=Dead)	Overall survival time (mo)	Recurrence free survival censor (1=No recurrence, 0=Recurrence)	Recurrence free survival time (mo)
UC003	89.4538	F	Positive	0	37.7	>=50%	15.615	Metastatic-tx rec/refractory	Stage IV	anti-PD-1/PD-L1	Pembrolizumab	ICB Monotherapy	0	PD	PD	1	4.83235	0	1.84
UC004	48.1177	F	Positive	1	21.5	>=50%	18.1457	Metastatic-tx rec/refractory	Stage IV	anti-PD-1/PD-L1	Pembrolizumab	ICB Monotherapy	2	non-PD	SD	1	41.453	1	41.45
UC005	53.6044	F	Positive	1	18.2	>=50%	31.7054	Metastatic-tx rec/refractory	Stage IV	anti-PD-1/PD-L1	Pembrolizumab	ICB Monotherapy	1			0	14.7929	0	6.48
UC008	58.0999	F	Positive	1	26		25.906	Metastatic-tx rec/refractory	Stage IV	anti-PD-1/PD-L1	Atezolizumab	ICB Monotherapy	1	non-PD	SD	1	39.1847	0	33.6
UC009	79.154	M	Positive	0	24.3	>=50%	17.4182	Metastatic-tx rec/refractory	Stage IV	anti-PD-1/PD-L1	Pembrolizumab	ICB Monotherapy	1	PD	PD	0	2.89283	0	2.01
UC011	64.0246	F	Positive	1	20.4	1-49%	7.33083	LA adj/neoadj	Stage III	anti-PD-1/PD-L1	Atezolizumab	ICB Monotherapy	0	non-PD	SD	1	27.6463	1	27.65
UC012	58.3217	F	Positive	0	21.3		11.548	Metastatic-tx rec/refractory	Stage IV	anti-PD-1/PD-L1	Nivolumab	ICB Monotherapy	1	non-PD	SD	0	6.90335	0	4.7
UC013	57.8836	F	Positive	1	25.9	>=50%	23.4385	Metastatic-tx rec/refractory	Stage IV	anti-PD-1/PD-L1	Pembrolizumab	ICB Monotherapy	1	non-PD	PR	1	37.5411	0	37.54
UC014	64.4956	M	Positive	1	24.22	>=50%	25.4773	LA adj/neoadj	Stage III	anti-PD-1/PD-L1	Pembrolizumab	ICB Monotherapy	0	PD	PD	0	1.82204	0	1.55
UC015	57.4018	M	Positive	0	26.6	>=50%	52.1738	Metastatic-tx naive	Stage IV	anti-PD-1/PD-L1	Pembrolizumab	ICB Monotherapy	0			1	16.6009	1	16.6
UC018	64.7365	F	Positive	0	16.98	>=50%	1.04593	Metastatic-tx naive	Stage IV	anti-PD-1/PD-L1	Pembrolizumab	ICB Monotherapy	0			0	0.197239	1	0.2
UC019	52.4928	F	Positive	1	21.6	0	2.78852	Metastatic-tx naive	Stage IV	anti-PD-1/PD-L1/CTLA4	Ipilimumab/nivolumab	ICB Monotherapy	0			1	24.8192	0	2.7
UC022	63.2471	M	Positive	1	25.6	0	7.34462	Metastatic-tx naive	Stage IV	anti-PD-1/PD-L1	Atezolizumab	ICB Monotherapy	0			1	10.4602	0	9.17
UC023	78.4038	F	Positive	0	29.3	>=50%	15.3278	Metastatic-tx naive	Stage IV	anti-PD-1/PD-L1	Pembrolizumab	ICB Monotherapy	0	non-PD	CR	1	18.5404	1	18.54
UC025	68.115	F	Positive	1	18.8	>=50%	13.6498	Metastatic-tx naive	Stage IV	anti-PD-1/PD-L1	Pembrolizumab	ICB Monotherapy	0	non-PD	PR	0	22.2551	0	12.89
UC026	65.6372	F	Positive	1	24.7		1.39423	LA adj/neoadj	Stage III	anti-PD-1/PD-L1	Atezolizumab, Durvalumab	ICB Monotherapy	0	non-PD	PR	1	17.3241	1	17.32
UC028	76.5859	M	Positive	1	27.1	1-49%	58.8353	LA adj/neoadj	Stage III	anti-PD-1/PD-L1	Durvalumab	ICB Monotherapy	0			1	6.73896	0	1.58
UC031	65.1581	F	Positive	1	25.9	>=50%	0.703188	LA adj/neoadj	Stage III	anti-PD-1/PD-L1	Durvalumab	ICB Monotherapy	0			0	6.21302	0	3.45
UC033	57.4209	F	Positive	1	32.4		8.45187	Metastatic-tx rec/refractory	Stage IV	anti-PD-1/PD-L1	Nivolumab	ICB Monotherapy	1			0	3.97765	0	1.25
UC035	72.0931	F	Positive	1	18.38	0	12.1838	Metastatic-tx rec/refractory	Stage IV	anti-PD-1/PD-L1	Atezolizumab	ICB Monotherapy	1	PD	PD	0	1.3478	0	0.66
UC037	57.7522	M	Positive	1	29.8	>=50%	10.1331	Metastatic-tx rec/refractory	Stage IV	anti-PD-1/PD-L1	Pembrolizumab	ICB Monotherapy	1			1	31.2952	1	31.3
UC038	61.4456	M	Positive	1	30.4	>=50%	15	Metastatic-tx naive	Stage IV	anti-PD-1/PD-L1	Pembrolizumab	ICB Monotherapy	0			0	0.821828	1	0.82
UC039	72.1752	F	Never	1	25.7	1-49%	8.8	Metastatic-tx naive	Stage IV	anti-PD-1/PD-L1/CTLA4	Ipilimumab/nivolumab, Pembrolizumab	ICB Monotherapy	0			1	12.8863	0	5.33
UC040	88.3313	F	Positive	1	24.4	>=50%	9.41472	Metastatic-tx naive	Stage IV	anti-PD-1/PD-L1	Pembrolizumab	ICB Monotherapy	0	non-PD	SD	0	24.1863	0	11.51
UC044	67.4333	M	Positive	1	21.64	1-49%	12.1927	LA adj/neoadj	Stage III	anti-PD-1/PD-L1	Durvalumab; Pembrolizumab	ICB Monotherapy	0			0	11.6042	0	6.38
UC045	74.7296	F	Positive	0	29.3	>=50%	9.42447	Metastatic-tx naive	Stage IV	anti-PD-1/PD-L1	Pembrolizumab	ICB Monotherapy	0	non-PD	PR	1	16.9954	1	17
UC047	60.2601	F	Positive	1	23.2	1-49%	16.7868	Metastatic-tx rec/refractory	Stage IV	anti-PD-1/PD-L1/CTLA4	Ipilimumab/nivolumab	ICB Monotherapy	1			1	26.3971	1	26.4
UC048	76.6215	M	Positive	1	20.8	0	12.9349	Metastatic-tx rec/refractory	Stage IV	anti-PD-1/PD-L1	Atezolizumab	ICB Monotherapy	1			0	14.7929	0	14.17
UC049	76.5175	F	Never	1	20.7		4.91112	Metastatic-tx rec/refractory	Stage IV	anti-PD-1/PD-L1	Nivolumab	ICB Monotherapy	3	non-PD	SD	0	11.8672	0	2.37
UC052	42.9952	F	Positive	1	22.1		8.18763	Metastatic-tx rec/refractory	Stage IV	anti-PD-1/PD-L1	Pembrolizumab	ICB Monotherapy	1	PD	PD	0	5.91716	0	2.43
UC055	58.883	M	Positive	1	37.24	1-49%	25.0478	Metastatic-tx naive	Stage IV	anti-PD-1/PD-L1/CTLA4	Ipilimumab/nivolumab	ICB Monotherapy	0	PD	PD	1	16.3379	1	16.34
UC056	67.7125	F	Positive	1	23.13		11.6336	LA adj/neoadj	Stage III	anti-PD-1/PD-L1	Durvalumab	ICB Monotherapy	0	non-PD	SD	1	9.43458	1	9.43
UC057	57.3087	M	Positive	1	27.5		14.5523	Metastatic-tx rec/refractory	Stage IV	anti-PD-1/PD-L1	Atezolizumab	ICB Monotherapy	1	non-PD	SD	0	12.1302	0	3.52
UC059	57.1143	F	Positive	1	25.7	>=50%	5.23778	Metastatic-tx rec/refractory	Stage IV	anti-PD-1/PD-L1	Pembrolizumab	ICB Monotherapy	2	non-PD	PR	1	34.3195	1	34.32
UC060	59.0664	M	Positive	1	28		6.96569	Metastatic-tx rec/refractory	Stage IV	anti-PD-1/PD-L1	Atezolizumab	ICB Monotherapy	3	non-PD	SD	0	2.33399	0	1.05
UC061	67.1266	F	Positive	1	32.36		8.02647	Metastatic-tx rec/refractory	Stage IV	anti-PD-1/PD-L1	Nivolumab	ICB Monotherapy	1			1	19.7567	0	10.82
UC062	65.6537	M	Positive	1	25.8	0	7.66665	Metastatic-tx rec/refractory	Stage IV	anti-PD-1/PD-L1	Nivolumab	ICB Monotherapy	1			0	6.03838	0	1.51
UC063	51.258	F	Positive	1	28.7		17.4675	Metastatic-tx rec/refractory	Stage IV	anti-PD-1/PD-L1	Nivolumab	ICB Monotherapy	1	non-PD	PR	1	44.4116	1	44.41
UC064	64.0986	F	Positive	1	22.88		6.62628	Metastatic-tx naive	Stage IV	anti-PD-1/PD-L1	Nivolumab	ICB Monotherapy	0	PD	PD	0	2.03813	0	0.92
UC066	87.091	F	Positive	1	24.8		4.2115	Metastatic-tx naive	Stage IV	anti-PD-1/PD-L1	Pembrolizumab	ICB Monotherapy	0	PD	PD	0	9.96055	0	3.91
UC067	69.8344	F	Positive	1	22.3		10.4936	Metastatic-tx naive	Stage IV	anti-PD-1/PD-L1	Pembrolizumab	ICB Monotherapy	0	non-PD	PR	0	31.7554	0	19.69
UC068	81.8946	M	Positive	1	26.8		16.4253	Metastatic-tx rec/refractory	Stage IV	anti-PD-1/PD-L1	Atezolizumab	ICB Monotherapy	1	PD	PD	0	4.66798	0	1.84
UC070	75.2991	M	Positive	1	23.6	1-49%	4.53409	Metastatic-tx rec/refractory	Stage IV	anti-PD-1/PD-L1	Atezolizumab	ICB Monotherapy	1			0	1.31492	0	0.79
UC071	56.0383	M	Never	1	25.39	>=50%	4.53	Metastatic-tx rec/refractory	Stage IV	anti-PD-1/PD-L1/CTLA4	Ipilimumab/nivolumab	ICB Monotherapy	1	PD	PD	1	23.7015	0	2.24
UC073	70.8227	M	Positive	1	28.7	0	5.57647	Metastatic-tx rec/refractory	Stage IV	anti-PD-1/PD-L1	Atezolizumab	ICB Monotherapy	1			0	0.887574	1	0.89
UC074	86.6612	F	Positive	1	33.6	0	17.44	Metastatic-tx rec/refractory	Stage IV	anti-PD-1/PD-L1	Pembrolizumab	ICB Monotherapy	0			0	4.10914	0	3.98
UC075	66.5435	F	Positive	1	32.6	>=50%	10.8191	Metastatic-tx naive	Stage IV	anti-PD-1/PD-L1	Pembrolizumab	ICB Monotherapy	0			0	4.63511	0	1.61
UC077	64.9473	M	Never	1	24.8	>=50%	2.15292	Metastatic-tx rec/refractory	Stage IV	anti-PD-1/PD-L1	Pembrolizumab	ICB Monotherapy	1	non-PD	SD	1	35.4043	0	8.94
UC078	58.5106	M	Positive	1	28.2	>=50%	5.57995	Metastatic-tx naive	Stage IV	anti-PD-1/PD-L1	Pembrolizumab	ICB Monotherapy	0	non-PD	PR	0	9.43458	0	4.67
UC079	70.1793	M	Positive	1	28.85	0	8.7	Metastatic-tx rec/refractory	Stage IV	anti-PD-1/PD-L1/CTLA4	Nivolumab, Ipilimumab/nivolumab	ICB Monotherapy	1	PD	PD	0	15.6147	0	1.81
UC080	74.3792	M	Positive	1	30	1-49%	6.96467	Metastatic-tx naive	Stage IV	anti-PD-1/PD-L1	Pembrolizumab	ICB Monotherapy	1	non-PD	SD	1	22.3866	0	4.57
UC081	54.7351	M	Positive	1	20.2	1-49%	9.10762	Metastatic-tx rec/refractory	Stage IV	anti-PD-1/PD-L1	Atezolizumab	ICB Monotherapy	2			0	0.44502	1	0.45
UC082	81.7878	M	Positive	0	32.6	0	21.8002	Metastatic-tx rec/refractory	Stage IV	anti-PD-1/PD-L1	Atezolizumab	ICB Monotherapy	1	non-PD	SD	0	7.36358	0	3.45
UC084	65.7029	F	Positive	1	30.1	>=50%	3.151	Metastatic-tx naive	Stage IV	anti-PD-1/PD-L1	Pembrolizumab	ICB Monotherapy	0	non-PD	PR	1	33.7936	0	4.27
UC085	82.475	M	Positive	1	22.51	>=50%	6.63243	LA adj/neoadj	Stage III	anti-PD-1/PD-L1	Pembrolizumab	ICB Monotherapy	0	non-PD	SD	0	17.2913	0	15.94
UC086	61.5825	M	Positive	1	31.84	0	9.389	Metastatic-tx rec/refractory	Stage IV	anti-PD-1/PD-L1	Nivolumab	ICB Monotherapy	1			0	1.93951	0	1.81
UC088	55.4825	F	Positive	1	28.1	>=50%	12.5682	LA adj/neoadj	Stage III	anti-PD-1/PD-L1	Durvalumab	ICB Monotherapy	0			1	30.2761	1	30.28
UC090	51.2608	M	Positive	1	27.02	>=50%	16.3458	Metastatic-tx naive	Stage IV	anti-PD-1/PD-L1/CTLA4	Ipilimumab/nivolumab	ICB Monotherapy	0	non-PD	SD	0	14.6943	1	14.69
UC092	42.141	M	Never	1	27.64	1-49%	5.21967	Metastatic-tx rec/refractory	Stage IV	anti-PD-1/PD-L1/CTLA4	Ipilimumab/nivolumab	ICB Monotherapy	1	non-PD	PR	1	16.6995	0	6.41
UC095	73.2895	F	Positive	0	26.9	>=50%	10.8163	Metastatic-tx naive	Stage IV	anti-PD-1/PD-L1	Pembrolizumab	ICB Monotherapy	0			0	0.328731	1	0.33
UC096	82.1656	F	Positive	1	25.6	>=50%	5.59954	Metastatic-tx naive	Stage IV	anti-PD-1/PD-L1	Pembrolizumab	ICB Monotherapy	0	non-PD	PR	1	28.0736	1	28.07
UC097	60.167	M	Positive	1	20.9		16.3422	LA adj/neoadj	Stage III	anti-PD-1/PD-L1	Durvalumab	ICB Monotherapy	0	non-PD	SD	0	13.3794	0	2.1
UC098	60.9774	M	Positive	0	18.9	0	19.8754	Metastatic-tx rec/refractory	Stage IV	anti-PD-1/PD-L1	Nivolumab	ICB Monotherapy	1			0	2.76134	1	2.76
UC099	71.269	F	Positive	1	26.1	>=50%	8.73144	LA adj/neoadj	Stage III	anti-PD-1/PD-L1	Durvalumab	ICB Monotherapy	0	non-PD	SD	1	20.0526	1	20.05
UC100	56.4079	M	Positive	1	21.8	>=50%	22.6089	Metastatic-tx naive	Stage IV	anti-PD-1/PD-L1	Pembrolizumab	ICB Monotherapy	0	non-PD	SD	1	21.423	0	10.55
UC101	57.0431	F	Positive	1	24.49	>=50%	17.7731	Metastatic-tx naive	Stage IV	anti-PD-1/PD-L1	Pembrolizumab	ICB Monotherapy	0			0	20.4233	0	1.64
UC102	64.9774	M	Positive	1	37.2	0	1.74	Metastatic-tx naive	Stage IV	anti-PD-1/PD-L1/CTLA4	Ipilimumab/nivolumab	ICB Monotherapy	0			1	24.2275	0	11.8
UC103	73.0623	M	Positive	1	23		5.91844	Metastatic-tx naive	Stage IV	anti-PD-1/PD-L1/CTLA4	Ipilimumab/nivolumab	ICB Monotherapy	0			0	4.43787	1	4.44
UC104	71.3265	F	Positive	1	23.3	>=50%	3.32	Metastatic-tx rec/refractory	Stage IV	anti-PD-1/PD-L1	Pembrolizumab	ICB Monotherapy	1			0	7.29783	0	3.45
UC105	72.3121	F	Positive	0	24.9	>=50%	6.99349	Metastatic-tx naive	Stage IV	anti-PD-1/PD-L1	Pembrolizumab	ICB Monotherapy	0	non-PD	PR	1	24.3918	0	20.41
UC106	68.2437	F	Positive	0	19.1	1-49%	27.4538	Metastatic-tx naive	Stage IV	anti-PD-1/PD-L1	Pembrolizumab	ICB Monotherapy	0	PD	PD	0	8.77712	0	6.38
UC107	56.9418	M	Positive	1	24.7	1-49%	9.75169	Metastatic-tx naive	Stage IV	anti-PD-1/PD-L1/CTLA4	Ipilimumab/nivolumab	ICB Monotherapy	0	non-PD	PR	1	24.0302	0	18.8
UC108	56.731	F	Positive	1	25.63	>=50%	13.6173	Metastatic-tx naive	Stage IV	anti-PD-1/PD-L1/CTLA4	Ipilimumab/nivolumab, Pembrolizumab	ICB Monotherapy	0			0	10.4865	0	2.73
UC109	70.3864	M	Positive	1	24.83	0	20.52	Metastatic-tx rec/refractory	Stage IV	anti-PD-1/PD-L1	Atezolizumab	ICB Monotherapy	1	PD	PD	1	13.7081	0	1.31
UC112	76.1424	M	Positive	1	24.01	1-49%	39.7159	Metastatic-tx rec/refractory	Stage IV	anti-PD-1/PD-L1	Pembrolizumab	ICB Monotherapy	0			0	3.45168	1	3.45
UC113	66.2669	M	Positive	1	29	>=50%	9.08631	Metastatic-tx naive	Stage IV	anti-PD-1/PD-L1/CTLA4	Ipilimumab/nivolumab	ICB Monotherapy	0			0	22.0579	0	5
UC115	66.8008	M	Positive	1	39.8	1-49%	11.8365	Metastatic-tx naive	Stage IV	anti-PD-1/PD-L1/CTLA4	Ipilimumab/nivolumab	ICB Monotherapy	0			1	19.954	0	5.52
UC116	78.1903	F	Positive	1	27.12	>=50%	9.8589	Metastatic-tx naive	Stage IV	anti-PD-1/PD-L1	Pembrolizumab	ICB Monotherapy	0	PD	PD	0	2.16074	0	2.07
UC117	56.2245	M	Positive	1	18.1	>=50%	13.9412	Metastatic-tx naive	Stage IV	anti-PD-1/PD-L1/CTLA4	Ipilimumab/nivolumab	ICB Monotherapy	0			0	1.3478	1	1.35
UC119	90.9624	M	Positive	1	24.08	1-49%	6.26025	LA adj/neoadj	Stage III	anti-PD-1/PD-L1	Pembrolizumab	ICB Monotherapy	0			1	17.9487	0	13.05
UC120	61.1389	M	Never	1	27.5	>=50%	2.78336	LA adj/neoadj	Stage III	anti-PD-1/PD-L1	Durvalumab	ICB Monotherapy	0			1	13.8067	1	13.81
UC121	63.2909	M	Positive	0	26.5	0	19.2159	Metastatic-tx naive	Stage IV	anti-PD-1/PD-L1/CTLA4	Ipilimumab/nivolumab	ICB Monotherapy	0			1	18.6391	1	18.64
UC122	48.5585	F	Positive	0	21	0	10.1767	Metastatic-tx naive	Stage IV	anti-PD-1/PD-L1	Pembrolizumab	ICB Monotherapy	0	PD	PD	1	4.73373	0	2.04
UC124	66.026	M	Positive	1	27.1	1-49%	18.4453	LA adj/neoadj	Stage III	anti-PD-1/PD-L1	Durvalumab	ICB Monotherapy	0			1	8.77712	0	7.07
UC126	61.7577	M	Never	1	24.8	>=50%	3.82808	Metastatic-tx naive	Stage IV	anti-PD-1/PD-L1/CTLA4	Ipilimumab/nivolumab	ICB Monotherapy	0	non-PD	PR	1	8.41552	0	1.08
UC127	73.8125	M	Positive	1	29.6	>=50%	5.25836	Metastatic-tx naive	Stage IV	anti-PD-1/PD-L1	Pembrolizumab	ICB Monotherapy	0			1	7.52794	1	7.53
UC128	71.2033	M	Never	1	29.2	1-49%	2.44192	Metastatic-tx naive	Stage IV	anti-PD-1/PD-L1/CTLA4	Ipilimumab/nivolumab	ICB Monotherapy	0	PD	PD	1	16.6995	0	2.79
UC131	66.0397	F	Positive	1	21.05	1-49%	87.9257	LA adj/neoadj	Stage III	anti-PD-1/PD-L1	Durvalumab	ICB Monotherapy	0	non-PD	SD	1	13.1821	1	13.18
UC132	63.6085	M	Positive	1	19.61	>=50%	14.7272	Metastatic-tx naive	Stage IV	anti-PD-1/PD-L1	Pembrolizumab	ICB Monotherapy	0	PD	PD	1	12.6561	0	1.94
UC001	75.0418	M	Positive	1	43.74	0	7.65	Metastatic-tx naive	Stage IV	anti-PD-1/PD-L1	Nivolumab, Pembrolizumab	ICB Combination therapy	0	non-PD	PR	0	15.1545	0	5.72
UC002	66.1903	F	Positive	1	27.22	0	21	Metastatic-tx naive	Stage IV	anti-PD-1/PD-L1	Atezolizumab	ICB Combination therapy	0	non-PD	PR	1	4.405	1	4.4
UC006	63.3949	F	Positive	1	16.4	0	16	Metastatic-tx naive	Stage IV	anti-PD-1/PD-L1	Pembrolizumab	ICB Combination therapy	0	non-PD	PR	1	5.09533	1	5.1
UC007	59.4606	F	Positive	0	15.6	1-49%	12.2065	Metastatic-tx naive	Stage IV	anti-PD-1/PD-L1	Pembrolizumab	ICB Combination therapy	0	PD	PD	0	2.36686	0	1.97
UC010	67.05	F	Positive	1	28.7		3.15775	Metastatic-tx naive	Stage IV	anti-PD-1/PD-L1	Pembrolizumab	ICB Combination therapy	0	non-PD	PR	1	11.1111	0	6.05
UC016	57.9357	F	Never	1	24.23	0	1	Metastatic-tx naive	Stage IV	anti-PD-1/PD-L1	Pembrolizumab	ICB Combination therapy	0	PD	PD	1	6.83761	0	2.17
UC017	73.8398	F	Positive	1	21.6		12.5436	Metastatic-tx naive	Stage IV	anti-PD-1/PD-L1	Pembrolizumab	ICB Combination therapy	0	non-PD	PR	1	22.3208	1	22.32
UC020	74.9049	F	Positive	1	27.5	1-49%	5.23622	Metastatic-tx naive	Stage IV	anti-PD-1/PD-L1	Pembrolizumab	ICB Combination therapy	0	PD	PD	0	2.53123	0	1.35
UC021	80.8789	F	Positive	1	21.8	0	16.8126	Metastatic-tx naive	Stage IV	anti-PD-1/PD-L1	Pembrolizumab	ICB Combination therapy	0	non-PD	SD	0	1.87377	0	1.22
UC024	49.5359	M	Positive	0	23.21	>=50%	3.48	Metastatic-tx naive	Stage IV	anti-PD-1/PD-L1	Nivolumab	ICB Combination therapy	0	non-PD	PR	0	11.7686	0	2.73
UC027	73.3005	F	Never	1	21.8	1-49%	0.697233	Metastatic-tx rec/refractory	Stage IV	anti-PD-1/PD-L1	Nivolumab	ICB Combination therapy	0	non-PD	SD	1	13.2479	0	10.62
UC029	57.3689	F	Positive	1	16.8	>=50%	13.9343	Metastatic-tx naive	Stage IV	anti-PD-1/PD-L1	Pembrolizumab	ICB Combination therapy	0	non-PD	SD	0	3.87903	0	2.43
UC030	75.3758	F	Positive	1	27.4	1-49%	14.2928	Metastatic-tx naive	Stage IV	anti-PD-1/PD-L1	Pembrolizumab	ICB Combination therapy	0	non-PD	SD	0	16.9625	0	8.15
UC032	69.3936	F	Positive	1	21.8	1-49%	26.1038	Metastatic-tx naive	Stage IV	anti-PD-1/PD-L1	Pembrolizumab	ICB Combination therapy	0	non-PD	PR	1	12.6561	1	12.66
UC034	69.7112	F	Positive	1	29.8		1.06273	Metastatic-tx rec/refractory	Stage IV	anti-PD-1/PD-L1	Nivolumab	ICB Combination therapy	1	non-PD	PR	1	41.1571	1	41.16
UC036	69.2594	F	Positive	1	25.4	1-49%	2.79221	Metastatic-tx naive	Stage IV	anti-PD-1/PD-L1	Pembrolizumab	ICB Combination therapy	0	non-PD	SD	0	15.9435	0	5.82
UC041	73.6153	F	Positive	1	26.4	>=50%	29	Metastatic-tx naive	Stage IV	anti-PD-1/PD-L1	Pembrolizumab	ICB Combination therapy	0	non-PD	PR	1	5.95003	1	5.95
UC042	60.3149	M	Positive	1	29.2	>=50%	6.61859	Metastatic-tx rec/refractory	Stage IV	anti-PD-1/PD-L1	Pembrolizumab	ICB Combination therapy	1	non-PD	SD	1	3.61604	1	3.62
UC043	78.6448	M	Positive	1	24.4	0	11.49	Metastatic-tx rec/refractory	Stage IV	anti-PD-1/PD-L1	Pembrolizumab	ICB Combination therapy	0	non-PD	PR	1	16.3379	1	16.34
UC046	72.8022	M	Positive	1	23	>=50%	3.8311	Metastatic-tx naive	Stage IV	anti-PD-1/PD-L1	Pembrolizumab	ICB Combination therapy	0	PD	PD	0	4.56936	0	2.73
UC050	55.6632	F	Positive	1	30.69	0	9.15291	Metastatic-tx naive	Stage IV	anti-PD-1/PD-L1	Pembrolizumab	ICB Combination therapy	0	non-PD	PR	1	14.1026	1	14.1
UC051	79.5975	M	Positive	1	23.4	1-49%	4.86661	Metastatic-tx naive	Stage IV	anti-PD-1/PD-L1	Pembrolizumab	ICB Combination therapy	0	PD	PD	0	2.89283	0	2.3
UC053	71.2389	F	Never	1	26.2	1-49%	5.60421	Metastatic-tx rec/refractory	Stage IV	anti-PD-1/PD-L1	Pembrolizumab	ICB Combination therapy	1	non-PD	SD	1	15.1874	0	8.68
UC054	62.0862	F	Positive	1	32.57	0	49.514	Metastatic-tx rec/refractory	Stage IV	anti-PD-1/PD-L1	Pembrolizumab	ICB Combination therapy	2	non-PD	SD	1	7.10059	1	7.1
UC058	56.731	F	Never	1	31.95	1-49%	5.22595	Metastatic-tx rec/refractory	Stage IV	anti-PD-1/PD-L1	Nivolumab	ICB Combination therapy	2	non-PD	SD	0	13.8725	0	9.24
UC065	48.4216	F	Never	1	19.4		8.36509	Metastatic-tx rec/refractory	Stage IV	anti-PD-1/PD-L1	Atezolizumab	ICB Combination therapy	7			1	4.60224	0	0.89
UC069	41.9548	M	Positive	1	24.5	0	21.2615	Metastatic-tx rec/refractory	Stage IV	anti-PD-1/PD-L1	Pembrolizumab	ICB Combination therapy	1	non-PD	PR	1	27.9642	0	7.23
UC072	70.8501	F	Positive	1	28.51		4.88521	Metastatic-tx rec/refractory	Stage IV	anti-PD-1/PD-L1	Pembrolizumab	ICB Combination therapy	2	PD	PD	0	3.51742	0	1.35
UC076	66.7543	M	Positive	1	23.8	0	36.3729	Metastatic-tx naive	Stage IV	anti-PD-1/PD-L1	Nivolumab	ICB Combination therapy	0	non-PD	PR	1	35.8317	0	22.35
UC083	68.9227	M	Positive	1	26.6		3.18	Metastatic-tx rec/refractory	Stage IV	anti-PD-1/PD-L1	Nivolumab	ICB Combination therapy	3	non-PD	SD	0	7.56082	0	6.64
UC087	73.4401	F	Positive	1	26.2	0	8	Metastatic-tx naive	Stage IV	anti-PD-1/PD-L1	Pembrolizumab	ICB Combination therapy	0	non-PD	SD	1	4.96384	1	4.96
UC089	60.7639	F	Positive	1	20.2		2.4393	Metastatic-tx naive	Stage IV	anti-PD-1/PD-L1	Nivolumab, Pembrolizumab	ICB Combination therapy	0	non-PD	SD	0	16.0421	0	5.95
UC091	55.1814	M	Positive	1	23.2		2.43733	Metastatic-tx rec/refractory	Stage IV	anti-PD-1/PD-L1	Nivolumab	ICB Combination therapy	0	non-PD	PR	0	15.6378	0	7.53
UC093	72.0931	M	Positive	1	23	1-49%	6.96466	Metastatic-tx naive	Stage IV	anti-PD-1/PD-L1	Pembrolizumab	ICB Combination therapy	0	non-PD	SD	1	29.5201	0	22.85
UC094	57.9439	F	Positive	0	22.05	0	12.2763	Metastatic-tx naive	Stage IV	anti-PD-1/PD-L1	Nivolumab	ICB Combination therapy	0			0	1.57791	1	1.58
UC110	60.8816	F	Positive	1	20.56	1-49%	12.9126	Metastatic-tx naive	Stage IV	anti-PD-1/PD-L1	Pembrolizumab	ICB Combination therapy	0	non-PD	SD	0	4.99671	0	3.71
UC111	82.423	M	Positive	1	30.83	>=50%	6.25648	Metastatic-tx naive	Stage IV	anti-PD-1/PD-L1	Pembrolizumab	ICB Combination therapy	0	non-PD	PR	0	9.32334	0	8.48
UC114	54.7488	F	Positive	0	30.8	>=50%	18.1317	Metastatic-tx naive	Stage IV	anti-PD-1/PD-L1	Pembrolizumab	ICB Combination therapy	0	PD	PD	0	0.95332	0	0.53
UC118	67.9836	F	Positive	1	20.6	>=50%	12.6253	Metastatic-tx naive	Stage IV	anti-PD-1/PD-L1	Pembrolizumab	ICB Combination therapy	0			0	0.262985	1	0.26
UC123	63.1622	M	Positive	0	19.66	0	10.2029	Metastatic-tx naive	Stage IV	anti-PD-1/PD-L1	Pembrolizumab	ICB Combination therapy	0	PD	PD	0	1.54504	0	1.35
UC125	67.5838	F	Never	1	24.13	1-49%	4.90014	Metastatic-tx rec/refractory	Stage IV	anti-PD-1/PD-L1	Pembrolizumab	ICB Combination therapy	1	non-PD	PR	1	8.28402	1	8.28
UC129	34.5818	F	Never	1	25.8	1-49%	3.48846	Metastatic-tx rec/refractory	Stage IV	anti-PD-1/PD-L1	Atezolizumab	ICB Combination therapy	1	non-PD	PR	1	5.68705	1	5.69
UC130	56.2491	M	Positive	1	18.7	1-49%	12.19	Metastatic-tx naive	Stage IV	anti-PD-1/PD-L1	Pembrolizumab	ICB Combination therapy	0	non-PD	SD	0	3.22156	0	0.39
UC133	56.6899	F	Positive	1	36.6	1-49%	7.39038	Metastatic-tx naive	Stage IV	anti-PD-1/PD-L1	Pembrolizumab	ICB Combination therapy	0	non-PD	SD	1	12.2288	1	12.23
UC134	54.6995	F	Positive	1	23.41	1-49%	16.8401	Metastatic-tx rec/refractory	Stage IV	anti-PD-1/PD-L1	Pembrolizumab	ICB Combination therapy	1			1	7.00197	0	3.58
UC135	58.1958	F	Never	1	23.17	0	22.4652	Metastatic-tx naive	Stage IV	anti-PD-1/PD-L1	Pembrolizumab	ICB Combination therapy	0	non-PD	SD	0	1.31492	0	0.46
UC136	63.154	M	Never	1	27.01	0	7.03029	Metastatic-tx naive	Stage IV	anti-PD-1/PD-L1	Pembrolizumab	ICB Combination therapy	0	PD	PD	0	11.5385	0	6.87
UC137	76.0684	M	Positive	0	28.3	1-49%	5.27669	Metastatic-tx naive	Stage IV	anti-PD-1/PD-L1	Pembrolizumab	ICB Combination therapy	0	non-PD	SD	0	3.78041	1	3.78
UC138	72.9829	M	Positive	1	17.33	0	3	LA adj/neoadj	Stage III	anti-PD-1/PD-L1	Pembrolizumab	ICB Combination therapy	0	non-PD	PR	1	7.8238	1	7.82
UC139	55.3648	F	Positive	1	21.87	1-49%	9	Metastatic-tx naive	Stage IV	anti-PD-1/PD-L1	Pembrolizumab	ICB Combination therapy	0	non-PD	PR	1	4.37212	1	4.37

## Sheet: Mutations
Patient ID	Hugo_Symbol	Chromosome	Position	Reference_Allele	Alternate_Allele	cDNA_Change	Protein_Change	Variant_Classification	Transcript	Allele_Fraction
UC001	NF1	17	29587491	TG	T	c.4536del	p.W1512*	nonsense	NM_001042492.2	0.1
UC001	NF1	17	29663759	ATGCTG	A	c.6254_6258del	p.M2085Nfs*9	Frameshift	NM_001042492.2	0.11
UC001	STK11	19	1220400	G	T	c.493G>T	p.E165*	stop gain	NM_000455.4	0.13
UC001	STAG2	X	123197868	A	ATT	c.1994_1995dup	p.N666Lfs*27	Frameshift	NM_001042749.2	0.2
UC002	FAT3	11	92624279	G	T	c.13674G>T	p.*4558Yext*71	stop loss	NM_001008781.2	0.32
UC002	CDH1	16	68867400	T	C	c.2647T>C	p.*883Qext*29	stop loss	NM_004360.4	0.57
UC002	TP53	17	7577548	C	G	c.733G>C	p.G245R	missense	NM_000546.5	0.85
UC002	CUX1	7	101891924	G	T	c.4153G>T	p.E1385*	stop gain	NM_001202543.1	0.34
UC003	NF1	17	29554234	A	T	c.2252-2A>T	p.?	splicing	NM_001042492.2	0.23
UC003	NF1	17	29685574	G	T	c.8047G>T	p.G2683*	nonsense	NM_001042492.2	0.26
UC003	STK11	19	1221313	G	GA	c.836_837insA	p.L282Afs*3	Frameshift	NM_000455.4	0.34
UC003	CSF3R	1	36934859	C	T	c.1475-1G>A	p.?	splicing	NM_156039.3	0.31
UC003	DNMT3A	2	25462085	C	A	c.2323-1G>T	p.?	splicing	NM_022552.4	0.07
UC003	ATR	3	142268363	AAGAAC	A	c.3125_3129del	p.C1042Lfs*5	Frameshift	NM_001184.3	0.18
UC004	ATM	11	108225571	ACT	A	c.8823_8824del	p.Q2942Gfs*13	Frameshift	NM_000051.3	0.1
UC004	TP53	17	7578513	C	G	c.417G>C	p.K139N	missense	NM_000546.5	0.11
UC004	STK11	19	1220629	C	T	c.647C>T	p.S216F	missense	NM_000455.4	0.12
UC004	TET2	4	106164897	C	A	c.3765C>A	p.Y1255*	nonsense	NM_001127208.2	0.07
UC005	TP53	17	7578550	G	A	c.380C>T	p.S127F	missense	NM_000546.5	0.38
UC006	TP53	17	7577547	C	T	c.734G>A	p.G245D	missense	NM_000546.5	0.25
UC006	STK11	19	1220597	CG	C	c.616del	p.A206Rfs*81	frameshift	NM_000455.4	0.14
UC007	NF1	17	29588728	G	T	c.4578-1G>T	p.?	splicing	NM_001042492.2	0.34
UC007	TP53	17	7577538	C	A	c.743G>T	p.R248L	missense	NM_000546.5	0.59
UC007	BRAF	7	140453154	T	C	c.1781A>G	p.D594G	missense	NM_004333.5	0.25
UC008	KRAS	12	25398285	C	A	c.34G>T	p.G12C	missense	NM_033360.3	0.58
UC008	TP53	17	7577538	C	A	c.743G>T	p.R248L	missense	NM_000546.5	0.68
UC008	APC	5	112174046	A	T	c.2755A>T	p.R919*	nonsense	NM_000038.5	0.45
UC009	FAT3	11	92086713	TG	T	c.1435del	p.A479Lfs*3	Frameshift	NM_001008781.2	0.35
UC009	KRAS	12	25398285	C	A	c.34G>T	p.G12C	missense	NM_033360.3	0.89
UC009	TP53	17	7578528	A	T	c.402T>A	p.F134L	missense	NM_000546.5	0.65
UC009	NOTCH2	1	120468421	GC	G	c.4018del	p.A1340Qfs*10	Frameshift	NM_024408.3	0.64
UC010	PTEN	10	89720805	ACTTT	A	c.956_959del	p.T319Kfs*24	Frameshift	NM_000314.6	0.57
UC010	TP53	17	7577121	G	A	c.817C>T	p.R273C	missense	NM_000546.5	0.62
UC011	MAP2K1	15	66727455	G	T	c.171G>T	p.K57N	missense	NM_002755.3	0.15
UC011	TP53	17	7579541	ATCGTC	A	c.142_146del	p.D48Yfs*2	Frameshift	NM_000546.5	0.15
UC011	TERT	5	1295228	G	T	c.-124C>A	p.=		NM_198253.2	0.18
UC012	PTPN11	12	112926248	G	A	c.1381G>A	p.A461T	missense	NM_002834.3	0.36
UC012	TP53	17	7577127	TCAAAGCTGTTCCGTCCCAGTAGATTACCACTACTCAGGATAGGAAAAGAGAAGCAAGAGGCAGTAAGGAAATCAGGTCCTAC	T	c.783-53_811del	p.?		NM_000546.5	0.42
UC012	STAG2	X	123215379	G	T	c.2924+1G>T	p.?	splicing	NM_001042749.2	0.3
UC013	NF1	17	29665764	C	T	c.6862C>T	p.Q2288*	stop gain	NM_001042492.2	0.48
UC013	TP53	17	7574021	C	A	c.1006G>T	p.E336*	stop gain	NM_000546.5	0.41
UC013	NOTCH1	9	139403347	CT	C	c.3146del	p.Q1049Rfs*130	frameshift	NM_017617.4	0.48
UC014	TP53	17	7576998	GCTTCTTGTCCTGCTTGCTTAC	G	c.919+1_919+21del	p.?		NM_000546.5	0.73
UC014	CDKN2A	9	21971028	C	T	c.330G>A	p.W110*	stop gain	NM_000077.4	0.73
UC015	TP53	17	7577534	C	A	c.747G>T	p.R249S	missense	NM_000546.5	0.43
UC015	ATR	3	142177887	GC	G	c.7416del	p.G2474Efs*13	Frameshift	NM_001184.3	0.29
UC016	ATM	11	108202286	T	C	c.7629+2T>C	p.?	splicing	NM_000051.3	0.5
UC016	ARID1A	1	27097677	GC	G	c.3267del	p.S1090Afs*3	frameshift	NM_006015.6	0.09
UC016	ARID1A	1	27100207	C	T	c.4003C>T	p.R1335*	stop gain	NM_006015.6	0.09
UC017	KRAS	12	25398282	C	A	c.37G>T	p.G13C	missense	NM_033360.3	0.18
UC017	STK11	19	1220706	G	A	c.724G>A	p.G242R	missense	NM_000455.4	0.22
UC017	NFE2L2	2	178098799	T	G	c.246A>C	p.E82D	missense	NM_006164.4	0.17
UC018	KRAS	12	25398282	C	A	c.37G>T	p.G13C	missense	NM_033360.3	0.08
UC018	EPHA3	3	89521763	CC	AA	c.2840_2841delinsAA	p.S947*	nonsense	NM_005233.5	0.04
UC018	CDKN2A	9	21971124	TGA	T	c.233_234del	p.L78Hfs*41	frameshift	NM_000077.4	0.1
UC019	EP300	22	41569783	TAA	T	c.4775_4776del	p.K1592Rfs*22	Frameshift	NM_001429.3	0.19
UC019	MET	7	116412045	T	C	c.3082+2T>C	p.?	splicing	NM_001127500.2	0.63
UC020	KRAS	12	25398285	C	A	c.34G>T	p.G12C	missense	NM_033360.3	0.72
UC020	TP53	17	7578433	G	T	c.497C>A	p.S166*	nonsense	NM_000546.5	0.57
UC021	KRAS	12	25398284	C	T	c.35G>A	p.G12D	missense	NM_033360.3	0.42
UC021	STK11	19	1220442	C	T	c.535C>T	p.P179S	missense	NM_000455.4	0.8
UC022	KRAS	12	25398284	C	A	c.35G>T	p.G12V	missense	NM_033360.3	0.38
UC022	STK11	19	1220707	G	T	c.725G>T	p.G242V	missense	NM_000455.4	0.38
UC023	TP53	17	7578463	C	G	c.467G>C	p.R156P	missense	NM_000546.5	0.71
UC023	ARID1A	1	27023137	GGGGTGGCGGCGGCGGCGGAGCCGGCAGCGGCGGCGGGCCCGGCGCGGAGCCGGACCTGAAGAACTCGAACGGGAACGCGGGCCCTAGGCCCGCCCTGAACAATAACCTCACGGAGCCGCCCGGCGGCGGCGGTGGCGGCAGCAGCGATGGGGTGGGGGCGCCTCCTCACTCAGCCGCGGCCGCCTTGCCGCCCCCAGCCTACGGCTTCGGGCAACCCTACGGCCGGAGCCCGTCTGCCGTCGCCGCC	G	c.244_490del	p.G82Pfs*68	Frameshift	NM_006015.5	0.6
UC025	KRAS	12	25398285	C	A	c.34G>T	p.G12C	missense	NM_033360.3	0.84
UC025	TP53	17	7577588	TGGTGGTACAGTCAGAGCCAAC	T	c.673_693del	p.V225_T231del	In-frame	NM_000546.5	0.37
UC025	NF2	22	30077427	G	A	c.1575-1G>A	p.?	splicing	NM_181832.2	0.42
UC025	TERT	5	1295228	G	A	c.-124C>T	p.=	None	NM_198253.2	0.49
UC026	TP53	17	7577105	G	T	c.833C>A	p.P278H	missense	NM_000546.5	0.04
UC027	MET	7	116412043	G	A	c.3082G>A	p.?	missense	NM_001127500.2	0.08
UC028	ARID1A	1	27101268	GC	G	c.4555del	p.Q1519Rfs*8	frameshift	NM_006015.5	0.21
UC028	ASXL1	20	31022442	AG	A	c.1934del	p.G645Vfs*58	frameshift	NM_015338.5	0.29
UC028	CHEK2	22	29115437	G	T	c.629C>A	p.S210*	nonsense	NM_007194.3	0.55
UC028	MLH1	3	37053591	G	T	c.677+1G>T	p.?	splicing	NM_000249.3	0.38
UC028	TET2	4	106157467	CAGTATTCAAAATCA	TAGTATTTAAAATCT	c.2368_2382delins15	p.Q790*	nonsense	NM_001127208.2	0.25
UC028	BCORL1	X	129190010	T	TC	c.5042dup	p.G1682Rfs*4	Frameshift	NM_021946.4	0.53
UC029	KRAS	12	25398285	C	A	c.34G>T	p.G12C	missense	NM_033360.3	0.59
UC029	TP53	17	7578217	AGTGTTTCTGTCATC	A	c.619_632del	p.D207Ffs*4	Frameshift	NM_000546.5	0.2
UC029	GATA1	X	48649737	G	A	c.220+1G>A	p.?	splicing	NM_002049.3	0.12
UC030	BRCA1	17	41246878	C	A	c.671-1G>T	p.?	splicing	NM_007300.3	0.43
UC030	TP53	17	7577105	G	C	c.833C>G	p.P278R	missense	NM_000546.5	0.86
UC030	CTNNB1	3	41266113	CTGGTGCCACTACCACAGCTCCTTCTC	GTGGTGCCACTACCACAGCTCCTTCTG	c.110_136delins27	p.S37_L46delins10	In-frame	NM_001904.3	0.61
UC031	TP53	17	7578413	C	A	c.517G>T	p.Val173Leu	missense	NM_000546.5	0.03
UC032	FAT3	11	92600072	C	CG	c.11827dup	p.A3943Gfs*11	Frameshift	NM_001008781.2	0.25
UC032	TP53	17	7577568	C	G	c.713G>C	p.C238S	missense	NM_000546.5	0.34
UC032	STK11	19	1221339	G	T	c.862G>T	p.G288W	missense	NM_000455.4	0.34
UC032	ARID1A	1	27057972	C	A	c.1680C>A	p.Y560*	nonsense	NM_006015.5	0.24
UC032	BRAF	7	140481402	C	G	c.1406G>C	p.G469A	missense	NM_004333.5	0.41
UC032	DDX3X	X	41200823	AG	A	c.240del	p.K81Sfs*140	Frameshift	NM_001356.4	0.22
UC033	TP53	17	7578406	C	T	c.524G>A	p.R175H	missense	NM_000546.5	0.44
UC033	STK11	19	1207009	G	T	c.97G>T	p.E33*	stop gain	NM_000455.4	0.33
UC034	PTEN	10	89711900	G	A	c.518G>A	p.R173H	missense	NM_000314.6	0.04
UC034	TP53	17	7578212	G	A	c.637C>T	p.R213*	stop gain	NM_000546.5	0.05
UC034	EGFR	7	55241707	G	T	c.2155G>T	p.G719C	missense	NM_005228.3	0.04
UC034	EGFR	7	55249005	G	T	c.2303G>T	p.S768I	missense	NM_005228.3	0.04
UC035	KRAS	12	25398284	CCA	ACC	c.33_35delinsGGT	p.G12V	In-frame	NM_033360.3	0.56
UC035	TP53	17	7578492	C	T	c.438G>A	p.W146*	stop gain	NM_000546.5	0.76
UC035	STK11	19	1221998	C	T	c.913C>T	p.Q305*	nonsense	NM_000455.4	0.89
UC036	TP53	17	7577108	C	A	c.830G>T	p.C277F	missense	NM_000546.5	0.21
UC036	PBRM1	3	52610695	G	A	c.3478C>T	p.R1160*	stop gain	NM_018313.4	0.11
UC036	EGFR	7	55241679	AAAC	A	c.2127_2129del	p.E709_T710delinsD	in-frame	NM_005228.4	0.32
UC038	KRAS	12	25398285	C	A	c.34G>T	p.G12C	missense	NM_033360.3	0.24
UC038	TP53	17	7578211	C	G	c.638G>C	p.R213P	missense	NM_000546.5	0.24
UC039	TP53	17	7579411	GGGGC	G	c.273_276del	p.W91Cfs*31	Frameshift	NM_000546.5	0.32
UC039	PIK3CA	3	178936091	G	A	c.1633G>A	p.E545K	missense	NM_006218.3	0.26
UC040	ATR	3	142281703	G	A	c.541C>T	p.Q181*	nonsense	NM_001184.3	0.06
UC040	MET	7	116412044	G	T	c.3082+1G>T	p.?	splicing	NM_001127500.2	0.45
UC041	TP53	17	7578413	C	A	c.517G>T	p.V173L	missense	NM_000546.5	0.69
UC041	TERT	5	1295228	G	A	c.-124C>T	p.?	None	NM_198253.2	0.59
UC042	EGFR	7	55259515	T	G	c.2573T>G	p.L858R	missense	NM_005228.4	0.2
UC043	TP53	17	7577610	T	C	c.673-2A>G	p.?	splicing	NM_000546.5	0.39
UC044	KRAS	12	25398285	C	A	c.34G>T	p.G12C	missense	NM_033360.3	0.51
UC044	CTNNB1	3	41266113	C	G	c.110C>G	p.S37C	missense	NM_001904.3	0.36
UC044	CDKN2A	9	21971036	C	A	c.322G>T	p.D108Y	missense	NM_000077.4	0.02
UC045	KRAS	12	25398284	C	A	c.35G>T	p.G12V	missense	NM_033360.3	0.15
UC045	STK11	19	1220394	G	C	c.487G>C	p.G163R	missense	NM_000455.4	0.2
UC045	ARID1A	1	27100181	C	CGCA	c.3999_4001dup	p.Q1334dup	in-frame	NM_006015.5	0.27
UC045	NF2	22	30069300	C	T	c.1165C>T	p.Q389*	nonsense	NM_181832.2	0.21
UC046	KRAS	12	25398284	CC	AA	c.34_35delinsTT	p.G12F	missense	NM_033360.3	0.23
UC046	TP53	17	7573982	C	A	c.1045G>T	p.E349*	stop gain	NM_000546.5	0.22
UC046	STK11	19	1220395	G	A	c.488G>A	p.G163D	missense	NM_000455.4	0.2
UC047	KRAS	12	25398285	C	A	c.34G>T	p.G12C	missense	NM_033360.3	0.33
UC048	TP53	17	7578535	T	C	c.395A>G	p.K132R	missense	NM_000546.5	0.59
UC048	KDM6A	X	44833957	G	A	c.381G>A	p.W127*	nonsense	NM_001291415.1	0.57
UC049	U2AF1	21	44514780	C	T	c.467G>A	p.R156H	missense	NM_001025203.1	0.33
UC049	KIT	4	55593667	TATG	T	c.1735_1737del	p.D579del	In-frame	NM_000222.2	0.3
UC050	TP53	17	7578176	C	A	c.672+1G>T	p.?	splicing	NM_000546.5	0.39
UC051	STK11	19	1207064	T	TG	c.157dup	p.D53Gfs*110	frameshift	NM_000455.4	0.05
UC052	KRAS	12	25398285	C	A	c.34G>T	p.G12C	missense	NM_033360.3	0.51
UC052	TP53	17	7577609	C	A	c.673-1G>T	p.?	splicing	NM_000546.5	0.41
UC053	PIK3CA	3	178938934	G	A	c.2176G>A	p.E726K	missense	NM_006218.3	0.23
UC054	KRAS	12	25398284	C	G	c.35G>C	p.G12A	missense	NM_033360.3	0.63
UC054	TP53	17	7574017	C	A	c.1010G>T	p.R337L	missense	NM_000546.5	0.56
UC054	BCORL1	X	129148472	C	G	c.1724C>G	p.S575*	nonsense	NM_021946.4	0.37
UC054	ATRX	X	76813117	C	A	c.6505-1G>T	p.?	splicing	NM_000489.5	0.29
UC055	TP53	17	7578206	T	C	c.643A>G	p.S215G	missense	NM_000546.5	0.32
UC055	STK11	19	1222987	G	T	c.924G>T	p.W308C	missense	NM_000455.4	0.34
UC055	FH	1	241675267	C	T	c.555G>A	p.Q185Q	splicing	NM_000143.3	0.19
UC055	ARID1A	1	27023183	G	T	c.289G>T	p.E97*	nonsense	NM_006015.5	0.14
UC056	TP53	17	7574017	C	A	c.1010G>T	p.R337L	missense	NM_000546.5	0.86
UC056	STK11	19	1222987	G	T	c.924G>T	p.W308C	missense	NM_000455.4	0.78
UC056	CDKN2A	9	21974715	GGCAGCGCCCCCGCCTCCA	G	c.95_112del	p.L32_L37del	In-frame	NM_000077.4	0.74
UC057	ATM	11	108142051	GAAAAA	GAAAT	c.2998_2999delinsT	p.N1000Sfs*2	Frameshift	NM_000051.3	0.16
UC057	KRAS	12	25398284	C	T	c.35G>A	p.G12D	missense	NM_033360.3	0.32
UC057	TP53	17	7577058	C	A	c.880G>T	p.E294*	stop gain	NM_000546.5	0.26
UC058	TP53	17	7578239	C	A	c.610G>T	p.E204*	stop gain	NM_000546.5	0.6
UC058	PIK3CA	3	178952085	A	G	c.3140A>G	p.H1047R	missense	NM_006218.3	0.19
UC058	EGFR	7	55242470	TTAAGAGAAGCAACATCTC	T	c.2240_2257del	p.L747_P753delinsS	in-frame	NM_005228.4	0.46
UC059	KRAS	12	25398285	C	A	c.34G>T	p.G12C	missense	NM_033360.3	0.2
UC059	TP53	17	7578290	C	G	c.560-1G>C	p.?	splicing	NM_000546.5	0.11
UC059	EZH2	7	148506444	G	A	c.2068C>T	p.R690C	missense	NM_004456.4	0.09
UC060	TP53	17	7577568	C	A	c.713G>T	p.C238F	missense	NM_000546.5	0.69
UC060	STK11	19	1220707	G	T	c.725G>T	p.G242V	missense	NM_000455.4	0.73
UC060	BRAF	7	140481402	C	G	c.1406G>C	p.G469A	missense	NM_004333.4	0.51
UC061	WT1	11	32410727	T	A	c.1433-2A>T	p.?	splicing	NM_024426.4	0.62
UC061	TP53	17	7578457	C	A	c.473G>T	p.R158L	missense	NM_000546.5	0.9
UC061	NOTCH2	1	120459318	C	A	c.6028-1G>T	p.?	splicing	NM_024408.3	0.85
UC062	TP53	17	7577536	T	A	c.745A>T	p.R249W	missense	NM_000546.5	0.33
UC062	TP53	17	7578440	TTGTAGATGG	T	c.482_490del	p.A161_K164delinsE	In-frame	NM_000546.5	0.35
UC063	KRAS	12	25398284	C	T	c.35G>A	p.G12D	missense	NM_033360.3	0.62
UC063	TP53	17	7578457	C	A	c.473G>T	p.R158L	missense	NM_000546.5	0.56
UC064	TP53	17	7577048	GTGGTGAGGCTCCCCTTTCTTGCGGAGAT	G	c.863_890del	p.N288Tfs*48	Frameshift	NM_000546.5	0.67
UC064	U2AF1	21	44524456	G	A	c.101C>T	p.S34F	missense	NM_001025203.1	0.35
UC064	CDKN2A	9	21971111	G	A	c.247C>T	p.H83Y	missense	NM_000077.4	0.79
UC065	TP53	17	7577141	C	A	c.797G>T	p.G266V	missense	NM_000546.5	0.71
UC065	EGFR	7	55242465	AGGAATTAAGAGAAGC	A	c.2235_2249del	p.E746_A750del	in-frame	NM_005228.4	0.86
UC065	EGFR	7	55249071	C	T	c.2369C>T	p.T790M	missense	NM_005228.4	0.64
UC065	EGFR	7	55249091	T	A	c.2389T>A	p.C797S	missense	NM_005228.4	0.63
UC066	KRAS	12	25398284	C	T	c.35G>A	p.G12D	missense	NM_033360.3	0.41
UC067	TP53	17	7577565	T	G	c.716A>C	p.N239T	missense	NM_000546.5	0.11
UC068	KRAS	12	25398285	C	A	c.34G>T	p.G12C	missense	NM_033360.3	0.34
UC068	B2M	15	45003787	C	G	c.43C>G	p.L15V	missense	NM_004048.2	0.27
UC068	STK11	19	1220382	TCA	T	c.475_476del	p.Q159Afs*3	Frameshift	NM_000455.4	0.22
UC068	STK11	19	1220388	A	ATCCTCGTCTG	c.482_483insCCTCGTCTGT	p.D162Lfs*4	Frameshift	NM_000455.4	0.25
UC068	STK11	19	1220390	T	G	c.483T>G	p.I161M	missense	NM_000455.4	0.34
UC068	STK11	19	1220393	C	A	c.486C>A	p.D162Q	missense	NM_000455.4	0.35
UC068	STK11	19	1220466	G	A	c.559G>A	p.G187S	missense	NM_000455.4	0.55
UC068	CTNNB1	3	41266101	C	G	c.98C>G	p.S33C	missense	NM_001904.3	0.23
UC069	TP53	17	7577018	C	A	c.919+1G>T	p.?	splicing	NM_000546.5	0.44
UC069	STK11	19	1219375	G	GTGCC	c.428_431dup	p.E145Afs*19	Frameshift	NM_000455.4	0.37
UC070	KRAS	12	25398281	C	T	c.38G>A	p.G13D	missense	NM_033360.3	0.53
UC070	STK11	19	1221976	G	T	c.891G>T	p.R297S	missense	NM_000455.4	0.58
UC071	TP53	17	7577509	C	T	c.772G>A	p.E258K	missense	NM_000546.5	0.43
UC071	EGFR	7	55242465	AGGAATTAAGAGAAGC	A	c.2235_2249del	p.E746_A750del	in-frame	NM_005228.4	0.32
UC071	CDKN2A	9	21971117	G	A	c.241C>T	p.P81S	missense	NM_000077.4	0.4
UC072	TP53	17	7577117	A	T	c.821T>A	p.V274D	missense	NM_000546.5	0.58
UC072	DNMT3A	2	25463181	C	T	c.2312G>A	p.R771Q	missense	NM_022552.4	0.08
UC072	EGFR	7	55242466	GGAATTAAGAGAAG	GGAAC	c.2239_2248delinsC	p.Leu747_Ala750delinsPro	in-frame	NM_005228.4	0.3
UC072	CDKN2A	9	21974792	G	T	c.35C>A	p.S12*	nonsense	NM_000077.4	0.46
UC073	STK11	19	1221962	G	T	c.877G>T	p.E293*	nonsense	NM_000455.4	0.33
UC073	BRAF	7	140453193	T	C	c.1742A>G	p.N581S	missense	NM_004333.4	0.19
UC074	KRAS	12	25398285	C	A	c.34G>T	p.G12C	missense	NM_033360.3	0.35
UC074	RB1	13	48947539	A	G	c.1128-2A>G	p.?	splicing	NM_000321.2	0.1
UC074	NF1	17	29552113	C	T	c.1846C>T	p.Q616*	nonsense	NM_001042492.2	0.11
UC074	TP53	17	7579312	C	A	c.375G>T	p.T125T	splicing	NM_000546.5	0.11
UC074	POT1	7	124481026	C	A	c.1369+1G>T	p.?	splicing	NM_015450.2	0.07
UC074	POT1	7	124503533	C	T	c.417G>A	p.W139*	nonsense	NM_015450.2	0.12
UC075	KRAS	12	25398285	C	A	c.34G>T	p.G12C	missense	NM_033360.3	0.35
UC075	TP53	17	7578462	CGCGGG	C	c.464_468del	p.T155Sfs*24	Frameshift	NM_000546.5	0.27
UC075	KIT	4	55565907	C	A	c.731C>A	p.Ser244*	nonsense	NM_000222.2	0.24
UC076	ATM	11	108117712	G	A	c.923G>A	p.W308*	nonsense	NM_000051.3	0.44
UC076	CBL	11	119148875	G	T	c.1096-1G>T	p.?	splicing	NM_005188.3	0.43
UC076	ARID2	12	46230371	G	GT	c.709dup	p.W237Lfs*6	Frameshift	NM_152641.3	0.17
UC076	TP53	17	7577538	C	T	c.743G>A	p.R248Q	missense	NM_000546.5	0.23
UC076	SMAD4	18	48593505	G	T	c.1256G>T	p.G419V	missense	NM_005359.5	0.38
UC076	STK11	19	1220370	A	T	c.465-2A>T	p.?	splicing	NM_000455.4	0.12
UC076	STK11	19	1221313	G	GC	c.842dup	p.L282Afs*3	frameshift	NM_000455.4	0.26
UC076	EPHA3	3	89462322	AC	A	c.1796del	p.P599Hfs*42	Frameshift	NM_005233.5	0.25
UC077	MET	7	116412043	G	A	c.3082G>A	p.?	missense	NM_001127500.2	0.66
UC078	MAP2K1	15	66727451	A	C	c.167A>C	p.Q56P	missense	NM_002755.3	0.32
UC079	NF1	17	29576111	C	T	c.4084C>T	p.R1362*	stop gain	NM_001042492.2	0.78
UC079	TP53	17	7578457	C	A	c.473G>T	p.R158L	missense	NM_000546.5	0.81
UC079	PIK3CA	3	178936091	G	A	c.1633G>A	p.E545K	missense	NM_006218.3	0.07
UC080	ATM	11	108143575	CA	C	c.3281del	p.N1094Ifs*15	Frameshift	NM_000051.3	0.72
UC080	KRAS	12	25398281	CC	TA	c.37_38delinsTA	p.G13Y	In-frame	NM_033360.3	0.42
UC080	STK11	19	1220433	G	T	c.526G>T	p.D176Y	missense	NM_000455.4	0.63
UC081	TP53	17	7578555	C	A	c.376-1G>T	p.?	splicing	NM_000546.5	0.62
UC081	STK11	19	1220706	G	T	c.724G>T	p.G242W	missense	NM_000455.4	0.62
UC081	NRAS	1	115256530	G	T	c.181C>A	p.Q61K	missense	NM_002524.4	0.63
UC081	BRAF	7	140481411	C	G	c.1397G>C	p.G466A	missense	NM_004333.4	0.38
UC082	PTEN	10	89717609	G	A	c.635-1G>A	p.?	splicing	NM_000314.6	0.15
UC082	PTEN	10	89717708	C	T	c.733C>T	p.Q245*	stop gain	NM_000314.6	0.11
UC082	RB1	13	48955539	CGATG	C	c.1655_1658del	p.R552Lfs*58	Frameshift	NM_000321.2	0.62
UC082	ERBB2	17	37881425	G	A	c.2617G>A	p.D873N	missense	NM_004448.3	0.38
UC082	TP53	17	7578457	C	A	c.473G>T	p.R158L	missense	NM_000546.5	0.52
UC082	MAPK1	22	22127164	C	T	c.964G>A	p.E322K	missense	NM_002745.4	0.08
UC082	MLH1	3	37090498	C	G	c.2093C>G	p.S698*	nonsense	NM_000249.3	0.07
UC083	KRAS	12	25398284	C	A	c.35G>T	p.G12V	missense	NM_033360.3	0.21
UC084	NF1	17	29559154	CTG	C	c.3261_3262del	p.E1088Rfs*17	Frameshift	NM_001042492.2	0.24
UC084	TP53	17	7578469	C	A	c.461G>T	p.G154V	missense	NM_000546.5	0.26
UC085	KRAS	12	25398284	C	A	c.35G>T	p.G12V	missense	NM_033360.3	0.53
UC085	MLH3	14	75483826	G	A	c.4321C>T	p.Q1441*	nonsense	NM_001040108.1	0.51
UC085	ARID1A	1	27022913	CCCCGCCGCCGCCAGCAGCCTGGGCAA	C	c.31_56del	p.S11Afs*91	frameshift	NM_006015.4	0.35
UC085	KDR	4	55946278	G	A	c.3901C>T	p.Q1301*	nonsense	NM_002253.2	0.31
UC086	TP53	17	7578457	C	CGG	c.471_472dup	p.R158Pfs*13	Frameshift	NM_000546.5	0.4
UC086	PBRM1	3	52620470	G	A	c.3283C>T	p.R1095*	nonsense	NM_018313.4	0.44
UC086	FGFR3	4	1803564	C	T	c.742C>T	p.R248C	missense	NM_001163213.1	0.45
UC087	ERBB2	17	37880984	A	ATACGTGATGGCC	c.2324_2325ins12	p.Y772_A775dup	in-frame	NM_004448.3	0.74
UC087	TP53	17	7578280	AG	A	c.569del	p.P190Lfs*57	frameshift	NM_000546.5	0.74
UC087	CTNNB1	3	41266113	C	G	c.110C>G	p.S37C	missense	NM_001904.3	0.39
UC088	TP53	17	7579312	C	A	c.375G>T	p.T125T	splicing	NM_000546.5	0.21
UC088	ATR	3	142215922	G	A	c.5671C>T	p.Q1891*	nonsense	NM_001184.3	0.17
UC088	TERT	5	1295224	C	G	c.-120G>C	p.=		NM_198253.2	0.22
UC088	TERT	5	1295226	G	A	c.-122C>T	p.=		NM_198253.2	0.2
UC089	TP53	17	7577095	G	C	c.843C>G	p.D281E	missense	NM_000546.5	0.12
UC089	SMAD4	18	48604655	G	C	c.1477G>C	p.D493H	missense	NM_005359.5	0.17
UC089	PIK3CA	3	178952085	A	G	c.3140A>G	p.H1047R	missense	NM_006218.3	0.32
UC089	EGFR	7	55249011	ACAACCCCC	ACAACCCCTCCAACCCCT	c.2317delinsTCCAACCCCT	p.H773delinsSNPY	In-frame	NM_005228.4	0.22
UC090	KRAS	12	25398284	C	T	c.35G>A	p.G12D	missense	NM_033360.3	0.23
UC090	CDKN2A	9	21971108	C	A	c.250G>T	p.D84Y	missense	NM_000077.4	0.06
UC091	KRAS	12	25380275	T	A	c.183A>T	p.Q61H	missense	NM_033360.3	0.13
UC091	STK11	19	1221313	G	GC	c.842dup	p.L282Afs*3	frameshift	NM_000455.4	0.12
UC091	CHEK2	22	29091857	AG	A	c.1100del	p.T367Mfs*15	frameshift	NM_007194.3	0.49
UC092	TP53	17	7577518	T	A	c.763A>T	p.I255F	missense	NM_000546.5	0.59
UC092	CBLB	3	105452945	G	A	c.1111C>T	p.Q371*	nonsense	NM_170662.4	0.27
UC092	EGFR	7	55242465	AGGAATTAAGAGAAGC	A	c.2235_2249del	p.E746_A750del	in-frame	NM_005228.4	0.34
UC093	STK11	19	1221236	AC	A	c.762del	p.F255Sfs*32	Frameshift	NM_000455.4	0.58
UC093	ARID1A	1	27100181	C	CGCA	c.3999_4001dup	p.Q1334dup	in-frame	NM_006015.5	0.32
UC093	NFE2L2	2	178098810	C	G	c.235G>C	p.E79Q	missense	NM_006164.4	0.41
UC093	NFE2L2	2	178098953	C	G	c.92G>C	p.G31A	missense	NM_006164.4	0.37
UC093	STAG2	X	123197011	C	T	c.1777C>T	p.Q593*	nonsense	NM_001042749.2	0.7
UC094	KRAS	12	25398285	CA	AG	c.33_34delinsCT	p.G12C	In-frame	NM_033360.3	0.18
UC094	TP53	17	7578439	CT	C	c.491del	p.K164Sfs*6	Frameshift	NM_000546.5	0.18
UC094	CDKN2A	9	21974777	GGCCA	G	c.47_50del	p.L16Pfs*9	Frameshift	NM_000077.4	0.2
UC094	BCOR	X	39933535	G	T	c.1064C>A	p.S355*	nonsense	NM_001123385.1	0.08
UC095	KRAS	12	25398285	C	A	c.34G>T	p.G12C	missense	NM_033360.3	0.27
UC095	TP53	17	7574026	C	A	c.1001G>T	p.G334V	missense	NM_000546.5	0.2
UC096	KRAS	12	25398284	C	T	c.35G>A	p.G12D	missense	NM_033360.3	0.23
UC097	TP53	17	7577118	CAC	AAA	c.818_820delinsTTT	p.R273_V274delinsLF	In-frame	NM_000546.5	0.19
UC097	TP53	17	7579312	C	A	c.375G>T	p.T125T	splicing	NM_000546.5	0.38
UC098	FAT3	11	92531753	GC	G	c.5578del	p.Q1860Nfs*2	Frameshift	NM_001008781.2	0.12
UC098	KRAS	12	25398285	C	A	c.34G>T	p.G12C	missense	NM_033360.3	0.2
UC098	TP53	17	7577538	C	A	c.743G>T	p.R248L	missense	NM_000546.5	0.29
UC098	CTNNB1	3	41266104	G	T	c.101G>T	p.G34V	missense	NM_001904.3	0.11
UC099	PTEN	10	89692794	A	G	c.278A>G	p.H93R	missense	NM_000314.6	0.13
UC099	KRAS	12	25398284	C	T	c.35G>A	p.G12D	missense	NM_033360.3	0.13
UC099	CCND2	12	4409107	G	T	c.802G>T	p.G268*	nonsense	NM_001759.3	0.07
UC099	BRCA1	17	41256945	G	A	c.241C>T	p.Q81*	nonsense	NM_007300.3	0.08
UC099	TP53	17	7578190	T	C	c.659A>G	p.Y220C	missense	NM_000546.5	0.15
UC099	TP53	17	7579395	G	A	c.292C>T	p.P98S	missense	NM_000546.5	0.08
UC099	ARID1A	1	27023102	G	T	c.208G>T	p.G70*	nonsense	NM_006015.5	0.09
UC099	ERBB4	2	212286800	T	A	c.2896A>T	p.K966*	stop gain	NM_005235.2	0.06
UC100	KRAS	12	25398285	C	A	c.34G>T	p.G12C	missense	NM_033360.3	0.69
UC100	TP53	17	7578224	T	A	c.625A>T	p.R209*	stop gain	NM_000546.5	0.68
UC100	ARID1A	1	27106354	C	T	c.5965C>T	p.R1989*	stop gain	NM_006015.5	0.41
UC101	FAT3	11	92526065	G	T	c.4744G>T	p.G1582*	nonsense	NM_001008781.2	0.39
UC101	TP53	17	7578508	C	T	c.422G>A	p.C141Y	missense	NM_000546.5	0.8
UC102	TP53	17	7578442	T	C	c.488A>G	p.Y163C	missense	NM_000546.5	0.4
UC102	EGFR	7	55259515	T	G	c.2573T>G	p.L858R	missense	NM_005228.4	0.52
UC103	STK11	19	1221277	ATCGGGAAGGGGAG	A	c.800_812del	p.I267Tfs*16	Frameshift	NM_000455.4	0.64
UC103	APC	5	112111305	TTTTTTAAAAAAAAAAAAATAGGTCATTGCTTCTTGCTGATC	T	c.423-19_444del	p.?		NM_000038.5	0.7
UC104	PIK3CA	3	178921553	T	A	c.1035T>A	p.N345K	missense	NM_006218.3	0.06
UC104	BRAF	7	140453136	A	T	c.1799T>A	p.V600E	missense	NM_004333.5	0.06
UC105	KRAS	12	25398285	C	A	c.34G>T	p.G12C	missense	NM_033360.3	0.17
UC105	TP53	17	7578380	TCTGAG	T	c.546_550del	p.C182*	nonsense	NM_000546.5	0.11
UC105	TET2	4	106157144	A	AT	c.2049dup	p.Q684Sfs*9	Frameshift	NM_001127208.2	0.11
UC105	TERT	5	1295228	G	A	c.-124C>T	p.=	None	NM_198253.2	0.14
UC106	POLE	12	133220443	C	A	c.4270G>T	p.E1424*	nonsense	NM_006231.3	0.27
UC106	KRAS	12	25398282	C	A	c.37G>T	p.G13C	missense	NM_033360.3	0.76
UC106	BRCA1	17	41246650	C	A	c.898G>T	p.E300*	nonsense	NM_007300.3	0.27
UC106	TP53	17	7577535	C	A	c.746G>T	p.R249M	missense	NM_000546.5	0.85
UC106	PIK3CA	3	178952078	G	A	c.3133G>A	p.D1045N	missense	NM_006218.3	0.44
UC107	KRAS	12	25398284	C	T	c.35G>A	p.G12D	missense	NM_033360.3	0.35
UC107	STK11	19	1207203	G	T	c.290+1G>T	p.?	splicing	NM_000455.4	0.51
UC108	TP53	17	7578457	C	A	c.473G>T	p.R158L	missense	NM_000546.5	0.65
UC108	FBXW7	4	153250931	TTCAGCACCTATAAGAAAGA	T	c.1123-12_1129del	p.?		NM_033632.3	0.25
UC108	APC	5	112175708	AAATGCTGCAGTTCAGAGGGTCC	A	c.4418_4439del	p.N1473Rfs*27	Frameshift	NM_000038.5	0.65
UC108	CDKN2A	9	21971035	T	A	c.323A>T	p.D108V	missense	NM_000077.4	0.73
UC109	KRAS	12	25398285	C	A	c.34G>T	p.G12C	missense	NM_033360.3	0.26
UC109	TP53	17	7577090	C	G	c.848G>C	p.R283P	missense	NM_000546.5	0.64
UC110	KRAS	12	25398284	CC	AA	c.34_35delinsTT	p.G12F	missense	NM_033360.3	0.31
UC110	STK11	19	1221279	CG	C	c.804del	p.K269Rfs*18	Frameshift	NM_000455.4	0.31
UC110	NBN	8	90955595	C	T	c.2071-1G>A	p.?	splicing	NM_002485.4	0.5
UC111	CBL	11	119149245	T	C	c.1253T>C	p.F418S	missense	NM_005188.3	0.13
UC111	KRAS	12	25398285	C	A	c.34G>T	p.G12C	missense	NM_033360.3	0.54
UC111	TP53	17	7578440	T	A	c.490A>T	p.K164*	nonsense	NM_000546.5	0.38
UC111	DDX3X	X	41203505	TCTAGAGTTCGTCCTTG	T	c.879_894del	p.R294Wfs*22	Frameshift	NM_001356.4	0.4
UC112	TP53	17	7574034	C	G	c.994-1G>C	p.?	splicing	NM_000546.5	0.36
UC112	DDR2	1	162742016	TG	T	c.1709del	p.G570Efs*26	Frameshift	NM_001014796.2	0.26
UC112	CDKN2A	9	21971199	C	T	c.159G>A	p.M53I	missense	NM_000077.4	0.32
UC113	TP53	17	7578457	C	A	c.473G>T	p.R158L	missense	NM_000546.5	0.18
UC113	BRAF	7	140453136	A	T	c.1799T>A	p.V600E	missense	NM_004333.5	0.14
UC114	ATM	11	108218092	G	T	c.8671G>T	p.G2891C	missense	NM_000051.3	0.12
UC114	KRAS	12	25398284	C	A	c.35G>T	p.G12V	missense	NM_033360.3	0.29
UC115	RB1	13	49039140	A	T	c.2218A>T	p.K740*	nonsense	NM_000321.2	0.72
UC115	TP53	17	7573991	C	A	c.1036G>T	p.E346*	stop gain	NM_000546.5	0.56
UC115	FBXW7	4	153252021	C	T	c.986-1G>A	p.?	splicing	NM_033632.3	0.71
UC116	KRAS	12	25398285	C	A	c.34G>T	p.G12C	missense	NM_033360.3	0.62
UC116	TP53	17	7579312	C	A	c.375G>T	p.T125T	splicing	NM_000546.5	0.46
UC117	TP53	17	7578403	C	A	c.527G>T	p.C176F	missense	NM_000546.5	0.32
UC117	APC	5	112151229	GTT	GC	c.872_873delinsC	p.V291Afs*2	Frameshift	NM_000038.5	0.34
UC118	SF3B1	2	198267361	T	C	c.1996A>G	p.K666E	missense	NM_012433.3	0.24
UC118	DNMT3A	2	25457243	G	T	c.2644C>A	p.R882S	missense	NM_022552.4	0.06
UC118	BRAF	7	140481402	C	G	c.1406G>C	p.G469A	missense	NM_004333.5	0.24
UC119	TP53	17	7578283	GGCCAGACCTAAGA	G	c.560-6_566del	p.?	splicing	NM_000546.5	0.31
UC120	PTEN	10	89720711	G	GA	c.867dup	p.V290Sfs*8	Frameshift	NM_000314.6	0.1
UC120	KRAS	12	25398284	C	G	c.35G>C	p.G12A	missense	NM_033360.3	0.14
UC121	KRAS	12	25378562	C	T	c.436G>A	p.A146T	missense	NM_033360.3	0.76
UC121	NF1	17	29657480	ATT	A	c.5779_5780del	p.L1927Gfs*8	Frameshift	NM_001042492.2	0.5
UC121	TP53	17	7577056	GCTCCCCTTTC	G	c.873_882del	p.K291Nfs*51	Frameshift	NM_000546.5	0.52
UC121	TP53	17	7577124	C	G	c.814G>C	p.V272L	missense	NM_000546.5	0.34
UC121	TET2	4	106156666	G	T	c.1567G>T	p.G523*	nonsense	NM_001127208.2	0.39
UC121	EPHA5	4	66356248	CG	C	c.1249del	p.R417Gfs*5	Frameshift	NM_001281765.2	0.7
UC122	TP53	17	7579312	C	G	c.375G>C	p.T125T	splicing	NM_000546.5	0.71
UC122	NFE2L2	2	178098806	G	T	c.239C>A	p.T80K	missense	NM_006164.4	0.3
UC122	CTNNB1	3	41266113	C	A	c.110C>A	p.S37Y	missense	NM_001904.3	0.42
UC123	ARID2	12	46230669	TGG	TT	c.918_919delinsT	p.L306Ffs*22	Frameshift	NM_152641.3	0.86
UC123	TP53	17	7577058	C	A	c.880G>T	p.E294*	stop gain	NM_000546.5	0.82
UC123	STK11	19	1220487	G	C	c.580G>C	p.D194H	missense	NM_000455.4	0.82
UC123	CDKN2A	9	21971049	GC	G	c.309del	p.L104Wfs*42	Frameshift	NM_000077.4	0.77
UC124	TP53	17	7578190	T	C	c.659A>G	p.Y220C	missense	NM_000546.5	0.71
UC124	SMAD4	18	48581157	C	G	c.461C>G	p.S154*	nonsense	NM_005359.5	0.11
UC125	TP53	17	7579317	A	C	c.370T>G	p.C124G	missense	NM_000546.5	0.6
UC125	EGFR	7	55249010	G	GACA	c.2311_2313dup	p.N771dup	In-frame	NM_005228.4	0.51
UC126	NF1	17	29483004	TCC	T	c.64_65del	p.P22Nfs*15	Frameshift	NM_001042492.2	0.22
UC126	TP53	17	7577539	G	A	c.742C>T	p.R248W	missense	NM_000546.5	0.31
UC127	BRAF	7	140453136	A	T	c.1799T>A	p.V600E	missense	NM_004333.5	0.16
UC128	ERBB2	17	37880981	A	AGCATACGTGATG	c.2313_2324dup	p.Y772_A775dup	in-frame	NM_004448.3	0.58
UC128	STK11	19	1220416	CA	C	c.509del	p.Q170Rfs*117	Frameshift	NM_000455.4	0.8
UC129	BRCA1	17	41256884	C	A	c.301+1G>T	p.?	splicing	NM_007300.3	0.34
UC129	TP53	17	7577121	G	A	c.817C>T	p.R273C	missense	NM_000546.5	0.32
UC129	EGFR	7	55249013	A	ACAC	c.2311_2312insCAC	p.N771delinsTH	In-frame	NM_005228.4	0.51
UC130	NF1	17	29679420	A	T	c.7603A>T	p.K2535*	nonsense	NM_001042492.2	0.28
UC130	NF2	22	30000023	GCTCT	G	c.39_42del	p.L14Rfs*10	Frameshift	NM_181832.2	0.15
UC130	BCORL1	X	129190037	G	T	c.5062G>T	p.E1688*	nonsense	NM_021946.4	0.28
UC131	GRIN2A	16	10032027	C	A	c.796G>T	p.E266*	nonsense	NM_001134407.2	0.28
UC131	FANCA	16	89882285	C	A	c.189G>T	p.E63D	missense	NM_000135.3	0.11
UC131	TP53	17	7579311	AC	A	c.375+1del	p.?	splicing	NM_000546.5	0.34
UC131	ARID1A	1	27106447	A	T	c.6058A>T	p.K2020*	nonsense	NM_006015.5	0.43
UC131	VHL	3	10191566	G	T	c.559G>T	p.D187Y	missense	NM_000551.3	0.4
UC131	BCORL1	X	129150136	C	T	c.3388C>T	p.Q1130*	nonsense	NM_021946.4	0.13
UC131	ATRX	X	76855277	C	A	c.5710G>T	p.E1904*	nonsense	NM_000489.5	0.27
UC132	KRAS	12	25398284	C	G	c.35G>C	p.G12A	missense	NM_033360.3	0.16
UC133	SMC3	10	112362425	T	G	c.3297+2T>G	p.?	splicing	NM_005445.3	0.44
UC133	KRAS	12	25398285	C	A	c.34G>T	p.G12C	missense	NM_033360.3	0.29
UC133	STK11	19	1220613	CG	TA	c.631_632delinsTA	p.R211*	nonsense	NM_000455.4	0.34
UC134	WT1	11	32456444	CC	AG	c.462_463delinsCT	p.E155*	nonsense	NM_024426.5	0.32
UC134	TP53	17	7577551	C	A	c.730G>T	p.G244C	missense	NM_000546.5	0.33
UC134	TP53	17	7579699	C	A	c.96+1G>T	p.?	splicing	NM_000546.5	0.17
UC134	STK11	19	1207054	A	T	c.142A>T	p.K48*	nonsense	NM_000455.4	0.38
UC134	CDKN2A	9	21971096	C	A	c.262G>T	p.E88*	stop gain	NM_000077.4	0.51
UC135	RB1	13	49030490	G	T	c.1960+5G>T	p.?	splicing	NM_000321.2	0.71
UC135	TP53	17	7578190	T	C	c.659A>G	p.Y220C	missense	NM_000546.5	0.61
UC136	KRAS	12	25398284	C	T	c.35G>A	p.G12D	missense	NM_033360.3	0.73
UC136	SMAD4	18	48591808	TGTTCCATTGCTTACTTTGAAATG	T	c.972_994del	p.C324*	nonsense	NM_005359.5	0.71
UC137	TP53	17	7577511	A	C	c.770T>G	p.L257R	missense	NM_000546.5	0.5
UC137	STK11	19	1218423	C	T	c.298C>T	p.Q100*	nonsense	NM_000455.4	0.45
UC138	KRAS	12	25380280	CCTG	C	c.176_178del	p.A59del	in-frame	NM_033360.3	0.29
UC138	PIK3CA	3	178936082	G	A	c.1624G>A	p.E542K	missense	NM_006218.3	0.29
UC139	KRAS	12	25398285	C	A	c.34G>T	p.G12C	missense	NM_033360.3	0.21
UC139	TP53	17	7574017	C	A	c.1010G>T	p.R337L	missense	NM_000546.5	0.14
UC139	POT1	7	124503628	C	A	c.322G>T	p.G108*	stop gain	NM_015450.2	0.29

## Sheet: CNVs and SVs
Patient ID	Hugo_Symbol	Alteration
UC002	CDKN2A	Loss
UC009	KRAS	Amplification
UC016	CDKN2A	Structural variant
UC017	MYC	Amplification
UC017	STK11	Loss
UC019	STK11	Loss
UC021	CDKN2A	Loss
UC021	STK11	Loss
UC024	CDKN2A	Loss
UC024	MET	Structural variant
UC024	STK11	Loss
UC024	TERT	Amplification
UC025	KRAS	Amplification
UC029	KRAS	Amplification
UC030	CCND3	Amplification
UC030	STK11	Loss
UC035	APC	Structural variant
UC035	CDKN2A	Loss
UC040	CCND3	Amplification
UC040	EGFR	Amplification
UC040	JAK2	Amplification
UC040	TERT	Amplification
UC041	AKT1	Amplification
UC041	STK11	Loss
UC041	TP53	Loss
UC043	STK11	Loss
UC047	STK11	Loss
UC047	TP53	Loss
UC048	AKT1	Amplification
UC048	CCND1	Amplification
UC048	FGFR1	Amplification
UC048	PIK3CA	Amplification
UC050	CDKN2A	Loss
UC053	MET	Structural variant
UC054	CDKN2A	Loss
UC055	CDKN2A	Loss
UC058	RET	Structural variant
UC058	CDKN2A	Loss
UC060	RB1	Loss
UC061	CCND1	Amplification
UC061	CDKN2A	Loss
UC061	PIK3CA	Amplification
UC062	CDKN2A	Structural variant
UC062	MAPK1	Amplification
UC065	EGFR	Amplification
UC071	MET	Amplification
UC072	AKT1	Amplification
UC077	MET	Amplification
UC079	AKT1	Amplification
UC079	CDKN2A	Loss
UC079	PIK3CA	Amplification
UC079	TP53	Loss
UC085	CDKN2A	Loss
UC086	CDKN2A	Loss
UC086	PTEN	Loss
UC086	STK11	Loss
UC086	TP53	Loss
UC087	NF1	Structural variant
UC090	CDKN2A	Loss
UC091	MDM2	Amplification
UC092	CDKN2A	Loss
UC092	SMAD4	Loss
UC092	STK11	Loss
UC092	TP53	Loss
UC093	SMAD4	Loss
UC093	STK11	Loss
UC097	STK11	Loss
UC101	B2M	Loss
UC101	CDKN2A	Loss
UC101	STK11	Loss
UC102	ATM	Loss
UC102	CDKN2A	Loss
UC102	TP53	Loss
UC103	STK11	Loss
UC108	STK11	Loss
UC109	CDKN2A	Loss
UC109	STK11	Loss
UC109	TP53	Loss
UC110	CDKN2A	Loss
UC111	CDKN2A	Loss
UC115	TP53	Loss
UC116	CDKN2A	Loss
UC119	CDKN2A	Loss
UC121	KRAS	Amplification
UC122	TP53	Loss
UC125	APC	Structural variant
UC125	CDKN2A	Loss
UC133	MDM2	Amplification
UC137	MYC	Amplification
